# Supplementary material for: Engineering Porous PET-RAFT Scaffolds with PLGA–Insulin Nanoparticles: Advancing Bone Tissue Regeneration Through Additive Manufacturing
Source: Polymers (Basel). 2026 May 12;18(10):1184. doi: 10.3390/polym18101184 (PMC13211159; doi:10.3390/polym18101184)
Supplement: Supplementary file 1 [file polymers-18-01184-s001.zip]

Archive with 1 entries (1 files):
- polymers-4280269-supplementary.pdf
